# Supplementary material for: Alphatoxin Nanopore Detection of Aflatoxin, Ochratoxin and Fumonisin in Aqueous Solution
Source: Toxins (Basel). 2023 Feb 28;15(3):183. doi: 10.3390/toxins15030183 (PMC10058818; doi:10.3390/toxins15030183)
Supplement: Supplementary file 1 [file toxins-15-00183-s001.zip]

Archive with 1 entries (1 files):
- toxins-2203955-supplementary.pdf
